# Supplementary material for: Deciphering the Genomic Landscape and Pharmacological Profile of Uncommon Entities of Adult Rhabdomyosarcomas
Source: Int J Mol Sci. 2021 Oct 26;22(21):11564. doi: 10.3390/ijms222111564 (PMC8584142; doi:10.3390/ijms222111564)
Supplement: Supplementary file 1 [file ijms-22-11564-s001.zip]

Archive with 1 entries (1 files):
- ijms-1414269-supplementary.pdf
